# Supplementary material for: Cold temperature blocks thyroid hormone-induced changes in lipid and energy metabolism in the liver of Lithobates catesbeianus tadpoles
Source: Cell Biosci. 2016 Mar 15;6:19. doi: 10.1186/s13578-016-0087-5 (PMC4792105; doi:10.1186/s13578-016-0087-5)
Supplement: Supplementary file 1 — 10.1186/s13578-016-0087-5 Morphological changes of the tadpoles exposed to cold and 3,3′,5-triiodothyronine (T3). [file 13578_2016_87_MOESM1_ESM.xlsx]

## Sheet: #14-3,7-2
	Table S1. Morphological changes of the tadpoles exposed to cold and 3,3',5-triiodothyronine (T3)
		3-day treatment														7-day treatment
		26 °C							4 °C							26 °C							4 °C
		T3 (-)			T3 (+)				T3 (-)			T3 (+)				T3 (-)			T3 (+)				T3 (-)			T3 (+)
	Body weight (g)
	Start	8.6	±	0.708452	8.575	±	0.60857		8.575	±	0.722677	8.5125	±	0.786626		6.3	±	0.403998	6.25	±	0.513044		6.2375	±	0.467993	6.25	±	0.525991
	End	7.525	±	0.497763	6.625	±	0.476126		8.7375	±	0.60767	8.5	±	0.654926		5.0375	±	0.4	3.6875	±	0.3		6.0375	±	0.4	6.125	±	0.4
	% change	100	±	6.61479	88.0399	±	6.32726		116.113	±	8.07536	112.957	±	8.70334		100	±	7.9a,b	73.201	±	6.0b		119.851	±	7.9a	121.588	±	7.9a
	Body length (cm)
	Start	9.6375	±	0.285305	9.675	±	0.21353		9.6375	±	0.399963	9.8375	±	0.355191		8.6625	±	0.188923	8.5625	±	0.187976		8.6	±	0.186445	8.525	±	0.327145
	End	9.85	±	0.224404	9.5625	±	0.173141		9.8375	±	0.313356	10.0125	±	0.334577		8.625	±	0.3	6.3	±	0.4		8.975	±	0.2	8.6125	±	0.3
	% change	100	±	2.27821	97.0812	±	1.75777		99.8731	±	3.18128	101.65	±	3.39672		100	±	3.5a	73.0435	±	4.6b		104.058	±	2.3a	100	±	3.5a
	Tail length (cm)
	Start	6.025	±	0.168678	6.05	±	0.188982		6.15	±	0.30706	6.325	±	0.289293		5.25	±	0.141421	5.225	±	0.166637		5.4625	±	0.182493	5.25	±	0.308607
	End	6.2375	±	0.140073	5.9875	±	0.123111		6.2625	±	0.261819	6.4375	±	0.299367		5.4125	±	0.2	3.3625	±	0.3		5.625	±	0.1	5.3875	±	0.3
	% changes	100	±	2.24566	95.992	±	1.97372		100.401	±	4.1975	103.206	±	4.79947		100	±	3.7a	62.1247	±	5.5b		103.926	±	1.8a	100	±	5.5a
	Tail height (cm)
	Start	1.825	±	0.0809174	1.825	±	0.0944911		1.75	±	0.0723747	1.8375	±	0.0871165		1.6625	±	0.1	1.6375	±	0.0595744		1.5875	±	0.1	1.65	±	0.0755929
	End	1.85	±	0.1	1.5125	±	0.1		1.8625	±	0.1	1.825	±	0.1		1.5625	±	0.1	0.65	±	0.1		1.65	±	0.1	1.4875	±	0.1
	% changes	100	±	5.4a	81.7568	±	5.4b		100	±	5.4a	98.6486	±	5.4a		100	±	6.4a	41.6	±	6.4b		105.6	±	6.4a	95.2	±	6.4a,b
	The values of % changes are expressed relative to the mean value at 26°C in the absence of T3 that was set to 100%. Each value is the mean ± SEM (n = 8). Different letters indicate significantly different means and were determined by one-way analysis of variance with Fisher’s test for multiple comparisons (p < 0.05).
