# Supplementary material for: Cold temperature blocks thyroid hormone-induced changes in lipid and energy metabolism in the liver of Lithobates catesbeianus tadpoles
Source: Cell Biosci. 2016 Mar 15;6:19. doi: 10.1186/s13578-016-0087-5 (PMC4792105; doi:10.1186/s13578-016-0087-5)
Supplement: Supplementary file 2 — 10.1186/s13578-016-0087-5 Changes in compositions of fatty acids in phosphatidylcholine, phosphatidylethanolamine, phosphatidylserine, phosphatidylinositol, phosphatidylglycerol and cardiolipin from the tadpole liver. [file 13578_2016_87_MOESM2_ESM.xls]

## Sheet: #13- 3-2,7-1_PC
	Table S2-1. Changes in compositions of fatty acids in phosphatidylcholine from the tadpole liver.
	FA	3-day treatment														7-day treatment
		26 °C							4 °C							26 °C							4 °C
		T3 (-)			T3 (+)				T3 (-)			T3 (+)				T3 (-)			T3 (+)				T3 (-)			T3 (+)
	SFA
	16:0	44.9525	±	0.326566	43.1663	±	1.05681		42.1028	±	0.172832	40.0143	±	0.629415		45.5183	±	0.465733	41.3915	±	0.15687		39.987	±	0.678789	40.3546	±	0.883081
	18:0	5.60488	±	0.075287	6.33941	±	0.573728		4.10861	±	0.141597	4.54286	±	0.300052		5.18779	±	0.412179	9.43419	±	1.0981		5.97616	±	0.187384	5.90548	±	0.724367
	MUFA
	16:1n-7	4.59439	±	0.496702	4.40426	±	0.186072		7.22137	±	0.350496	7.02672	±	0.170741		4.29958	±	0.614404	5.4786	±	0.948325		5.11429	±	0.164663	5.2061	±	0.346797
	18:1n-9	12.1141	±	0.5a	12.3093	±	0.8a		13.1334	±	0.1a,b	14.8248	±	0.4b		9.23166	±	0.549301	12.9234	±	1.65568		11.1422	±	0.660143	11.4489	±	0.347763
	C18 PUFA
	18:2n-6	7.90084	±	0.338378	9.13847	±	0.518667		9.18129	±	0.469322	9.22263	±	0.22818		8.8707	±	0.734884	8.33829	±	0.455883		9.85419	±	0.463082	9.18908	±	0.382362
	18:3n-3	5.79343	±	0.212392	6.53279	±	0.637683		7.44844	±	0.833038	7.26283	±	0.33542		8.16651	±	1.01032	8.34904	±	1.92698		13.6276	±	0.465969	12.7654	±	1.198
	C20 PUFA
	20:4n-6	6.70659	±	0.487666	6.84368	±	0.396648		5.00675	±	0.201121	5.08215	±	0.654646		8.09032	±	0.146195	6.01608	±	0.402124		5.11129	±	0.208626	5.24366	±	0.25572
	20:5n-3	8.27049	±	0.217335	7.19044	±	0.660238		7.19359	±	0.149137	6.95061	±	0.166582		6.57836	±	0.171114	3.60867	±	0.0262485		5.09894	±	0.286451	5.6753	±	0.727919
	C22 PUFA
	22:5n-3	1.67992	±	0.0799637	1.83149	±	0.144345		2.16453	±	0.137036	2.2007	±	0.223048		1.79918	±	0.208859	2.1738	±	0.1		1.9897	±	0.0546959	2.10592	±	0.0962481
	22:6n-3	2.38286	±	0.152033	2.24385	±	0.0840682		2.43929	±	0.21004	2.87249	±	0.117761		2.25755	±	0.143508	2.28647	±	0.184927		2.09873	±	0.0788922	2.10561	±	0.0978942
	UI	140.8	±	2.1a,b	140.5	±	2.4a		142.5	±	0.6a,b	145.4	±	1.6b		143.6	±	3.0a	126.8	±	1.1b		145.3	±	1.8a	139.8	±	6.3a.b
	MUFA/SFA	0.33	±	0.02a	0.37	±	0.02a		0.44	±	0.01b	0.49	±	0.02c		0.27	±	0.03	0.37	±	0.07		0.35	±	0.02	0.36	±	0.01
	20:4n-6/18:2n-6	0.849032	±	0.06a	0.756546	±	0.10a,b		0.550099	±	0.06b	0.554963	±	0.10b		0.927134	±	0.11a	0.721148	±	0.03b		0.522272	±	0.05c	0.574981	±	0.06b,c
	20:5n-3/18:3n-3	1.43391	±	0.11a	1.13164	±	0.23a,b		0.992654	±	0.15b	0.959608	±	0.04b		0.83258	±	0.14a	0.503289	±	0.19a,b		0.37629	±	0.04b	0.461926	±	0.11b
	Sw-3 FA/Sw-6 FA	1.25	±	0.08a,b	1.12	±	0.09a		1.36	±	0.04b	1.35	±	0.08b		1.11	±	0.06a	1.16	±	0.21a		1.53	±	0.04b	1.57	±	0.04b
	18:1n-9 contains18:1n-9t (elaidic acid) and 18:1n-9c (oleic acid). Each value is the mean ± SEM (n = 3). Different letters indicate significantly different means and were determined by one-way analysis of variance with Fisher’s test for multiple comparisons (p < 0.05). FA, fatty acid; T3, 3,3',5-triiodothyronie, SFA, saturated fatty acid, MUFA, monounsaturated fatty acid; PUSA, polyunsaturated fa…

## Sheet: #13- 3-2,7-1_PE
	Table S2-2. Changes in compositions of fatty acids in phosphatidylethanolamine from the tadpole liver.
		3-day treatment														7-day treatment
		26 °C							4 °C							26 °C							4 °C
		T3 (-)			T3 (+)				T3 (-)			T3 (+)				T3 (-)			T3 (+)				T3 (-)			T3 (+)
	SFA
	16:0	21.4493	±	0.962811	21.9417	±	0.4897		20.3098	±	0.0868906	22.0303	±	0.953255		24.5396	±	0.970493	25.2564	±	0.682167		19.992	±	0.584519	22.771	±	3.44666
	18:0	25.1298	±	0.767267	24.5074	±	0.359137		22.1123	±	0.380137	20.7625	±	0.222782		22.8797	±	1.19686	25.9736	±	2.30656		22.688	±	0.295833	26.8569	±	2.99662
	MUFA
	16:1n-7	7.95573	±	0.19436	6.29134	±	0.724604		8.66299	±	0.351669	6.06955	±	0.081286		5.48121	±	0.0746403	6.16733	±	0.38387		6.02465	±	0.123232	5.34354	±	0.748939
	18:1n-9	12.6478	±	0.5a	14.0701	±	0.6a,b		14.5468	±	0.3a,b	15.8055	±	0.5b		10.7822	±	0.455979	12.6499	±	1.42916		12.1534	±	0.9803	11.0525	±	1.33316
	C18 PUFA
	18:2n-6	3.33473	±	0.147544	4.38578	±	0.222665		4.28756	±	0.217783	4.46155	±	0.18266		4.39664	±	0.570885	4.37003	±	0.194904		5.00888	±	0.197745	4.01213	±	0.723802
	18:3n-3	2.55621	±	0.267292	3.57842	±	0.164765		3.51583	±	0.412203	3.36803	±	0.390147		4.13025	±	0.649319	3.83354	±	1.1203		8.07082	±	0.763446	5.78869	±	0.995105
	C20 PUFA
	20:4n-6	11.6726	±	0.512456	11.8244	±	0.791905		10.148	±	0.300007	10.8488	±	0.153921		13.7927	±	0.620868	10.3455	±	1.14852		10.6618	±	0.258001	9.98825	±	1.10692
	20:5n-3	7.9264	±	0.125494	6.40801	±	0.234017		9.15896	±	0.275295	8.58823	±	0.548404		6.39978	±	0.571639	4.64407	±	0.100441		8.59988	±	0.256369	7.97603	±	1.09526
	C22 PUFA
	22:5n-3	2.8691	±	0.252806	2.78413	±	0.0485321		3.02256	±	0.246332	3.00418	±	0.12367		2.92535	±	0.240734	3.04923	±	0.140077		2.9435	±	0.1	2.7651	±	0.239815
	22:6n-3	4.4583	±	0.143899	4.20882	±	0.185736		4.23505	±	0.296174	5.06138	±	0.181214		4.67256	±	0.211659	3.7104	±	0.388214		3.85716	±	0.0562467	3.4459	±	0.47152
	UI	162.4	±	4.6a,b	158.4	±	4.8a		169.2	±	3.7a,b	172.6	±	4.2b		167.3	±	11.1	141.2	±	7.2		175.9	±	2.4	156.1	±	22.5
	MUFA/SFA	0.46	±	0.01a	0.44	±	0.01a		0.55	±	0.01b	0.51	±	0.03b		0.39	±	0.05	0.37	±	0.06		0.43	±	0.03	0.35	±	0.09
	20:4n-6/18:2n-6	3.50124	±	0.07a	2.69235	±	0.07b		2.38699	±	0.24b	2.43824	±	0.11b		3.2129	±	0.39a	2.36266	±	0.27b		2.13337	±	0.10b	2.57691	±	0.31a,b
	20:5n-3/18:3n-3	3.15445	±	0.31a	1.79351	±	0.06b		2.6661	±	0.34a	2.61128	±	0.36a		1.63627	±	0.39	1.62468	±	0.87		1.09187	±	0.17	1.43151	±	0.27
	Sw-3 FA/Sw-6 FA	1.19	±	0.08a,b	1.06	±	0.09a		1.38	±	0.03b	1.31	±	0.09b		1	±	0.03a	1.06	±	0.15a		1.5	±	0.04b	1.43	±	0.07b
	18:1n-9 contains18:1n-9t (elaidic acid) and 18:1n-9c (oleic acid). Each value is the mean ± SEM (n = 3). Different letters indicate significantly different means and were determined by one-way analysis of variance with Fisher’s test for multiple comparisons (p < 0.05). FA, fatty acid; T3, 3,3',5-triiodothyronie, SFA, saturated fatty acid, MUFA, monounsaturated fatty acid; PUSA, polyunsaturated fa…

## Sheet: #13- 3-2,7-1_PS
	Table S2-3. Changes in compositions of fatty acids in phosphatidylserine from the tadpole liver.
		3-day treatment														7-day treatment
		26 °C							4 °C							26 °C							4 °C
		T3 (-)			T3 (+)				T3 (-)			T3 (+)				T3 (-)			T3 (+)				T3 (-)			T3 (+)
	SFA
	16:0	12.6421	±	1.22439	14.6024	±	1.0462		13.8321	±	0.490563	15.1225	±	1.1895		19.0292	±	1.88844	16.1265	±	1.40024		10.8696	±	0.954032	15.6487	±	1.51291
	18:0	54.5236	±	1.94621	50.9127	±	2.22255		55.3733	±	1.58451	53.5228	±	1.18811		41.5764	±	2.59053	48.8346	±	1.98417		48.7595	±	3.03591	51.3878	±	3.18405
	MUFA
	16:1n-7	4.40138	±	0.202112	6.7309	±	0.570185		6.40588	±	0.561913	8.20199	±	0.32424		7.48188	±	2.43381	5.46205	±	1.12124		6.39882	±	0.377181	5.69864	±	1.99024
	18:1n-9	2.44994	±	2.44994	5.78553	±	2.10925		1.03205	±	0.521503	5.68882	±	1.97113		4.54108	±	2.05872	4.4598	±	0.902396		3.40311	±	1.54248	1.9454	±	1.9454
	C18 PUFA
	18:2n-6	0	±	0	1.82175	±	0.158975		1.03858	±	0.521144	0	±	0		1.9642	±	0.347615	1.26351	±	0.640517		2.31797	±	0.845389	1.28348	±	0.642575
	18:3n-3	0	±	0	0	±	0		0	±	0	0	±	0		0	±	0	0	±	0		1.51777	±	1.09005	0	±	0
	C20 PUFA
	20:4n-6	9.02671	±	0.151663	7.64723	±	0.524698		6.6388	±	0.191053	5.29901	±	1.04717		10.45	±	0.915725	9.35719	±	0.196412		8.70796	±	1.04393	9.41962	±	0.262888
	20:5n-3	2.94352	±	0.135878	2.57167	±	0.346084		3.19705	±	0.177552	2.02255	±	0.139645		2.97193	±	0.322409	2.38178	±	0.591395		5.39408	±	0.622008	3.09971	±	0.340658
	C22 PUFA
	22:5n-3	5.11067	±	0.0262985	4.98266	±	0.421043		5.39327	±	0.340319	3.92795	±	0.256989		3.76742	±	0.528161	4.72312	±	0.53631		4.98202	±	0.199612	4.29747	±	0.587332
	22:6n-3	8.89057	±	1.44534	4.94523	±	0.217926		7.08902	±	0.0860497	6.21434	±	0.442973		8.21791	±	1.97264	7.39137	±	0.72148		7.64922	±	0.601496	7.21911	±	0.683487
	UI	137.8	±	9.6a	114.2	±	1.3b		121.6	±	3.6b	102.1	±	4.2c		140.8	±	15.7	129.8	±	5.2		151.6	±	9	128.2	±	8.6
	MUFA/SFA	0.13	±	0.05a,b	0.19	±	0.03a,b		0.11	±	0.01a	0.2	±	0.03b		0.2	±	0.1	0.15	±	0.02		0.17	±	0.06	0.12	±	0.08
	20:4n-6/18:2n-6				4.22067	±	0.26		4.39	±	0.27					5.49921	±	0.73	5.05	±	0.64		4.78504	±	1.73	4.93	±	0.08
	20:5n-3/18:3n-3																						3.54	±	1.71
	Sw-3 FA/Sw-6 FA	1.87	±	0.20a,b	1.34	±	0.21a		2.08	±	0.26a,b	2.48	±	0.58b		1.21	±	0.22a	1.37	±	0.07a,b		1.86	±	0.36b	1.37	±	0.10a,b
	18:1n-9 contains18:1n-9t (elaidic acid) and 18:1n-9c (oleic acid). Each value is the mean ± SEM (n = 3). Different letters indicate significantly different means and were determined by one-way analysis of variance with Fisher’s test for multiple comparisons (p < 0.05). FA, fatty acid; T3, 3,3',5-triiodothyronie, SFA, saturated fatty acid, MUFA, monounsaturated fatty acid; PUSA, polyunsaturated fa…

## Sheet: #13- 3-2,7-1_PI
	Table S2-4. Changes in compositions of fatty acids in phosphatidylinositol from the tadpole liver.
		3-day treatment														7-day treatment
		26 °C							4 °C							26 °C							4 °C
		T3 (-)			T3 (+)				T3 (-)			T3 (+)				T3 (-)			T3 (+)				T3 (-)			T3 (+)
	SFA
	16:0	14.9452	±	1.3534	19.8393	±	1.73266		16.2527	±	1.15279	24.622	±	5.34936		13.2612	±	1.47209	21.5133	±	0.884647		10.7041	±	0.518907	12.8692	±	1.71957
	18:0	47.369	±	0.653129	44.4525	±	1.86293		45.4419	±	0.858888	41.0492	±	2.49891		47.0182	±	2.59298	38.3277	±	2.7693		48.0749	±	0.38416	48.3859	±	0.642491
	MUFA
	16:1n-7	3.77637	±	0.327914	5.18327	±	0.61594		4.22506	±	0.399912	6.76581	±	0.838335		4.18967	±	0.446334	3.47098	±	0.428668		3.88533	±	0.337287	4.301	±	0.264219
	18:1n-9	0	±	0	0.411989	±	0.411989		0.299999	±	0.299999	1.09431	±	0.670304		0.317008	±	0.317008	1.82865	±	1.42379		1.04529	±	0.229691	1.5038	±	1.04265
	C18 PUFA
	18:2n-6	2.56202	±	0.159783	2.82286	±	0.189631		1.7069	±	0.285359	1.22345	±	0.612708		3.78625	±	0.369951	1.66097	±	0.297261		1.82191	±	0.349826	2.96374	±	0.621831
	18:3n-3	1.04877	±	0.531005	0.968206	±	0.50191		0	±	0	0.509309	±	0.509309		2.63091	±	0.350119	0.435971	±	0.219078		2.6175	±	0.234754	2.96608	±	0.40523
	C20 PUFA
	20:4n-6	24.8431	±	0.396753	21.2903	±	0.810614		26.4068	±	1.07675	18.3269	±	2.84702		22.1972	±	0.946831	25.0047	±	0.487902		25.0429	±	0.169154	22.8093	±	0.57813
	20:5n-3	2.95692	±	0.355063	2.1959	±	0.0986623		3.19936	±	0.183947	2.49132	±	0.464309		2.65334	±	0.244684	4.47616	±	0.924572		3.44611	±	0.182446	1.8411	±	0.966062
	C22 PUFA
	22:5n-3	2.00135	±	0.293224	1.98532	±	0.105381		2.1164	±	0.144637	1.85671	±	0.161632		2.25226	±	0.163796	2.17581	±	0.13481		2.13423	±	0.0573184	1.54577	±	0.772923
	22:6n-3	0.497291	±	0.497291	0.850365	±	0.425183		0.350873	±	0.350873	2.06098	±	0.209318		1.694	±	0.0715113	1.10575	±	0.137162		1.22772	±	0.0913939	0.814188	±	0.415539
	UI	139.2	±	6.1a,b	125.3	±	7.1a,b		142.2	±	4.3a	119.2	±	12.1b		143.5	±	7.8	149.8	±	2.9		151.9	±	1.4	133.7	±	13.4
	MUFA/SFA	0.06	±	0.01a	0.08	±	0.01a		0.07	±	0.01a	0.12	±	0.03b		0.08	±	0.02	0.1	±	0.04		0.08	±	0.01	0.1	±	0.03
	20:4n-6/18:2n-6	9.79043	±	0.94a	7.5868	±	0.48a		16.3129	±	3.18b	10.79	±	2.74a,b		5.9899	±	0.83a	15.9249	±	3.01b		15.0734	±	4.25b,c	8.34611	±	1.90a,c
	20:5n-3/18:3n-3	2.12	±	0.2	1.48	±	0.19									1.03113	±	0.16a	7.28	±	1.84b		1.32558	±	0.06a	0.726207	±	0.48a
	Sw-3 FA/Sw-6 FA	0.24	±	0.05a,b	0.25	±	0.03a,b		2	±	0.03a	0.38	±	0.09b		0.35	±	0.02	0.31	±	0.05		0.35	±	0.02	0.28	±	0.08
	18:1n-9 contains18:1n-9t (elaidic acid) and 18:1n-9c (oleic acid). Each value is the mean ± SEM (n = 3). Different letters indicate significantly different means and were determined by one-way analysis of variancewith Fisher’s test for multiple comparisons (p < 0.05). FA, fatty acid; T3, 3,3',5-triiodothyronie, SFA, saturated fatty acid, MUFA, monounsaturated fatty acid; PUSA, polyunsaturated fat…

## Sheet: #13- 3-2,7-1_PG
	Table S2-5. Changes in compositions of fatty acids in phosphatidylglycerol from the tadpole liver.
		3-day treatment														7-day treatment
		26 °C							4 °C							26 °C							4 °C
		T3 (-)			T3 (+)				T3 (-)			T3 (+)				T3 (-)			T3 (+)				T3 (-)			T3 (+)
	SFA
	16:0	18.5006	±	1.60913	18.2376	±	2.10616		20.5772	±	2.35776	19.1408	±	2.01271		15.6691	±	1.63342	14.2154	±	0.650456		12.798	±	0.715664	12.4403	±	0.270632
	18:0	6.57373	±	1.3245	6.30994	±	1.23634		5.92791	±	1.18916	7.36588	±	0.712906		5.97959	±	0.947894	4.23618	±	0.153901		4.81674	±	0.518293	4.7716	±	3.89599
	MUFA
	16:1n-7	13.7905	±	1.95418	13.1177	±	1.62259		18.0731	±	2.4868	11.8962	±	0.562796		9.39741	±	2.84739	11.2167	±	2.69424		13.177	±	0.837141	13.7671	±	2.12543
	18:1n-9	1.03156	±	1.0a	2.07812	±	1.1a		10.0692	±	1.8b	8.01682	±	0.5b		1.76464	±	0.9a	4.02359	±	0.2a		7.43858	±	0.3b	9.10105	±	0.2b
	C18 PUFA
	18:2n-6	32.4335	±	0.580904	32.0228	±	2.24362		23.7057	±	3.40095	24.3373	±	1.97418		29.8639	±	0.937711	32.0169	±	3.27247		28.0433	±	0.325992	30.2429	±	2.23877
	18:3n-3	27.6701	±	0.897273	23.1406	±	0.692662		16.5375	±	5.56276	15.7331	±	2.30326		35.4847	±	4.36191	30.4115	±	6.1172		32.142	±	0.507208	29.677	±	0.0371219
	C20 PUFA
	20:4n-6	0	±	0	1.92665	±	1.92665		1.94367	±	1.94367	0	±	0		0	±	0	0	±	0		0	±	0	0	±	0
	20:5n-3	0	±	0	1.1122	±	1.1122		1.86012	±	1.86012	3.90826	±	2.03426		0	±	0	0	±	0		0	±	0	0	±	0
	C22 PUFA
	22:5n-3	0	±	0	0.947447	±	0.947447		0	±	0	1.35898	±	1.35898		1.84067	±	0.921274	2.91651	±	0.252757		1.58441	±	0.799302	0	±	0
	22:6n-3	0	±	0	1.10694	±	1.10694		1.30555	±	1.30555	8.24264	±	2.00859		0	±	0	0.963231	±	0.963231		0	±	0	0	±	0
	UI	162.7	±	4.3a	173.3	±	8.3a,b		150.1	±	11.1a	191.6	±	11.7b		186.5	±	8.9	190.9	±	6		181.1	±	5.6	172.4	±	11
	MUFA/SFA	0.63	±	0.22	0.66	±	0.21		1.11	±	0.28	0.77	±	0.11		0.53	±	0.17	0.83	±	0.2		1.17	±	0.02	1.5	±	0.59
	20:4n-6/18:2n-6	0	±	0	0.0614061	±	0.0614061		0.114957	±	0.114957	0	±	0		0	±	0	0	±	0		0	±	0	0	±	0
	20:5n-3/18:3n-3	0	±	0	0.0462908	±	0.0462908		0.331987	±	0.331987	0.292275	±	0.17752		0	±	0	0	±	0		0	±	0	0	±	0
	Sw-3 FA/Sw-6 FA	0.85	±	0.02a,b	0.8	±	0.18a		0.75	±	0.16a	1.22	±	0.13b		1.26	±	0.18	1.12	±	0.32		1.2	±	0.03	0.99	±	0.13
	18:1n-9 contains18:1n-9t (elaidic acid) and 18:1n-9c (oleic acid). Each value is the mean ± SEM (n = 3). Different letters indicate significantly different means and were determined by one-way analysis of variance with Fisher’s test for multiple comparisons (p < 0.05). FA, fatty acid; T3, 3,3',5-triiodothyronie, SFA, saturated fatty acid, MUFA, monounsaturated fatty acid; PUSA, polyunsaturated fa…

## Sheet: #13- 3-2,7-1_CL
	Table S2-6. Changes in compositions of fatty acids in cardiolipin from the tadpole liver.
		3-day treatment														7-day treatment
		26 °C							4 °C							26 °C							4 °C
		T3 (-)			T3 (+)				T3 (-)			T3 (+)				T3 (-)			T3 (+)				T3 (-)			T3 (+)
	SFA
	16:0	24.4263	±	0.861001	26.7288	±	1.45722		34.461	±	1.71396	35.2485	±	3.05431		27.7207	±	1.74762	36.34	±	5.77529		23.9873	±	2.10825	28.0369	±	3.72426
	18:0	19.1256	±	0.656522	15.9328	±	1.11569		15.1213	±	1.01154	20.1006	±	1.52712		19.4841	±	0.330822	19.5255	±	1.42683		22.5606	±	2.80247	15.315	±	2.87882
	MUFA
	16:1n-7	31.9944	±	3.37817	29.4746	±	2.8724		25.5289	±	1.17614	29.2913	±	4.77804		35.6355	±	4.24836	28.4536	±	1.93496		35.5185	±	2.71623	27.8097	±	6.15963
	18:1n-9	24.4538	±	4.21213	21.9573	±	1.05142		23.0515	±	0.755779	10.4756	±	5.32745		11.1187	±	2.84133	9.48995	±	6.24554		11.8474	±	5.07572	4.94722	±	4.94722
	C18 PUFA
	18:2n-6	0	±	0	0	±	0		0	±	0	0	±	0		0	±	0	0	±	0		1.58852	±	1.58852	9.4778	±	4.86871
	18:3n-3	0	±	0	0	±	0		0	±	0	0	±	0		0	±	0	0	±	0		0	±	0	4.77156	±	4.77156
	C20 PUFA
	20:4n-6	0	±	0	0	±	0		0	±	0	0	±	0		0	±	0	0	±	0		0	±	0	0	±	0
	20:5n-3	0	±	0	0	±	0		0	±	0	0	±	0		0	±	0	0	±	0		0	±	0	2.43945	±	2.43945
	C22 PUFA
	22:5n-3	0	±	0	3.89951	±	1.96952		1.83738	±	1.83738	0	±	0		6.04107	±	0.41138	4.23021	±	2.12797		4.49775	±	2.24896	7.20239	±	1.10511
	22:6n-3	0	±	0	2.00693	±	2.00693		0	±	0	4.88397	±	2.4438		0	±	0	1.96073	±	1.96073		0	±	0	0	±	0
	UI	56.4	±	1.6a	83	±	5.7b		57.8	±	11.9a	69.1	±	11.4a,b		77	±	4.4	70.9	±	27.6		73	±	15.3	114.2	±	37.2
	MUFA/SFA	1.3	±	0.08a	1.22	±	0.14a		0.99	±	0.09a,b	0.75	±	0.22b		1	±	0.09	0.72	±	0.21		1.06	±	0.23	0.75	±	0.18
	20:4n-6/18:2n-6																						0	±	0	0	±	0
	20:5n-3/18:3n-3
	18:1n-9 contains18:1n-9t (elaidic acid) and 18:1n-9c (oleic acid). Each value is the mean ± SEM (n = 3). Different letters indicate significantly different means and were determined by one-way analysis of variance with Fisher’s test for multiple comparisons (p < 0.05). FA, fatty acid; T3, 3,3',5-triiodothyronie, SFA, saturated fatty acid, MUFA, monounsaturated fatty acid; PUSA, polyunsaturated fa…
