# Supplementary material for: Cold temperature blocks thyroid hormone-induced changes in lipid and energy metabolism in the liver of Lithobates catesbeianus tadpoles
Source: Cell Biosci. 2016 Mar 15;6:19. doi: 10.1186/s13578-016-0087-5 (PMC4792105; doi:10.1186/s13578-016-0087-5)
Supplement: Supplementary file 5 — 10.1186/s13578-016-0087-5 The list of primers used in quantitative polymerase chain reaction. [file 13578_2016_87_MOESM5_ESM.xlsx]

## Sheet: Sheet1
	Table S3. The list of primers used in quantitative polymerase chain reaction.
	Gene	Sequence, 5'→3'	Position (nt)	Size amplified (nt)	Tm (°C)	NTC (Cq)	Cq	Slope	R-squared	Efficiency (%)	Accession no./reference
	<RT-qPCR>
	acetyl-CoA acyltransferase 2 (acaa2)	Fwd: TGTTAGCAGGAGGTAAAAGGAAAGTC	228 ~ 253	82	74	35.6	24.9 - 27.6	3.632	0.9998	88.51	LH119205/comp149378_c0_seq1
		Rev: ATGCGTTCAACAGTTTTTGGAA	309 ~ 288		60
	long-chain-acyl-CoA dehydrogenase (acadl)	Fwd: TGAGGAAACCCGGAACTATGTC	406 ~ 427	77	66	36.4	23.1 - 28.8	3.3256	0.9973	99.85	LH364687/isotig12739
		Rev: TGTGCTGCACGGTCTGTAAGT	482 ~ 462		64
	acetyl-CoA carboxylase beta (accb)	Fwd: GTTAAAGCTGCCATCCTCACTGT	1028 ~ 1050	79	68	35.7	25.5 - 29.6	3.5192	0.9939	92.38	LH212450/comp183740_c0_seq7
		Rev: TGTCCGTCTGGCTAAGATGGT	1106 ~ 1086		64
	[actin beta/gamma 1 (actb_g1)]	Fwd: ATGATGCTCCTCGTGCTGTGT	172 ~ 192	74	64	29.8	19.8 - 22.3	3.2653	0.9796	102.42	LH355272/isotig03406
		Rev: CCCCATTCCAACCATGACA	245 ~ 227		58
	1-acylglycerol-3-phosphate O-acyltransferase 3 (agpat3)	Fwd: CACAGCCTGTGGTGTTGCA	720 ~ 738	76	60	38.2	24.5 - 27.0	3.4415	0.9601	95.24	LH088136/comp122536_c0_seq1
		Rev: CAGCCAATAGGAATCTGCCATT	795 ~ 774		64
	aldolase B, fructose-bisphosphate (aldb)	Fwd: CTGGGTCGGGAAAACAGAGA	528 ~ 547	60	62	34.1	17.9 - 20.6	3.3816	0.9976	97.57	LH143576/comp163664_c0_seq3
		Rev: GGATGCCAAACCGTTGATCT	606 ~ 587		60
	carnitine palmitoyltransferase 1a (cpt1a)	Fwd: TGATTGGCAAAATCAAAGAACATC	366 ~ 389	65	64	-	22.6 - 30.7	3.3285	0.9993	99.73	LH022414/comp32615_c0_seq1
		Rev: AATGCTCTGACCCTGGTGAGA	430 ~ 410		64
	CDP-diacylglycerol synthase (cds1)	Fwd: GGTTTCTGCATGTTTGTGTTGAG	703 ~ 725	70	66	-	25.2 - 29.8	3.2505	0.9829	103.07	LH114672/comp146054_c0_seq1
		Rev: TCCATCCAAACATGTAAAACTGAAG	772 ~ 748		68
	CDP-diacylglycerol synthase (cds2)	Fwd: TGCTATGGATTTGGAAAGGATACA	974 ~ 997	63	66	36.1	24.1 - 29.4	3.61	0.9981	89.24	LH170646/comp173813_c0_seq2
		Rev: CGGTGATTCAGTCTTTCATTGG	1036 ~ 1015		64
	ceramide synthetase (cers)	Fwd: AGACTTTTATATCACCGCCTCCAA	344 ~ 367	75	68	36	23.0 - 25.3	3.3815	0.9857	97.6	LH356372/isotig04501
		Rev: GTGCGGTTGATCTTCTTTGACA	418 ~ 397		64
	cytochrome c oxidase subunit IV (cox4)	Fwd: TGAGGAAACACATGAACTCTTTGC	244 ~ 267	74	68	-	23.6 - 27.7	3.5273	0.9984	92.09	LH377095/isotig25147
		Rev: ATGGGTGGCGTTTTCTTTTTCT	317 ~ 296		62
	cytosolic phospholipase A2, group IVB (cpla2)	Fwd: TGGCTCTAATCATGTGCTTGGA	2445 ~ 2466	83	64	36.6	23.3 - 31.1	3.8098	0.9997	83.01	LH358206/isotig06326
		Rev: GGCTGACCCCTAATCTACATGTG	2527 ~ 2505		70
	cytochrome P450, family 7, subfamily A, polypeptide 1 (cyp7a1)	Fwd: GTCTGTTTTCGCTTTCCCATTT	544 ~ 565	81	62	36.1	22.2 - 31.2	3.3049	0.9421	100.72	LH373857/isotig21909
		Rev: CTGGACCCTGAGATTTATGAAGATC	624 ~ 600		72
	cytochrome P450, family 8, subfamily B, polypeptide 1 (cyp8b1)	Fwd: CTGCATAGCTTCCGGGTTTTT	980 ~ 1000	81	62	-	23.3 - 27.8	3.3349	0.9999	99.46	LH365367/isotig13419
		Rev: CTTTGGGCCTCTCAGGGTAAC	1060 ~ 1040		66
	diacylglycerol O-acyltransferase 1 (dgat1)	Fwd: ACTATAGTGCTGGTCAACAGAAGTATGAC	381 ~ 409	76	82	-	27.0 - 30.3	3.7504	0.9971	86.16	LH231582/comp187448_c0_seq6
		Rev: TCTGAGCCACGTGCCTTTC	456 ~ 438		60
	fatty acid desaturase 1 (delta-5)	Fwd: TAGTTCCCTGGGCTTCATTGA	1084 ~ 1104	83	62	34.7	23.1 - 28.8	3.9138	0.9997	80.1	LH235451/comp188169_c0_seq1
		Rev: GGAGTTGTGGCTGGATGCA	1166 ~ 1148		60
	fatty acid desaturase (delta-6)	Fwd: TGGATCCTTGCTGAATATGTTAGG	140 ~ 163	78	68	-	24.1 - 33.0	3.3823	0.9866	97.5	LH144230/comp163969_c0_seq1
		Rev: AAGGGAGCTTCAGCCAACTG	217 ~ 198		62
	elongation of very long chain fatty acids protein 1 (elovl1)	Fwd: CCGGATGGTTGACTGGATACA	170 ~ 190	63	64	33.9	23.9 - 25.6	3.315	0.9999	100.28	LH367996/isotig16048
		Rev: CCATTGGTGAATCCGATTGG	232 ~ 213		60
	elongation of very long chain fatty acids protein 2 (elovl2)	Fwd: GGAAACCCACAGGGTTTAACC	530 ~ 550	60	64	38.8	28.1 - 32.4	3.5838	0.9982	90.12	LH371521/isotig19573
		Rev: TCAGTTCGTGCTCACCATCTCT	589 ~ 568		66
	elongation of very long chain fatty acids protein 3 (elovl3)	Fwd: CGCGGTCACATATTGATTGC	3801 ~ 3810	102	60	-	22.5 - 29.1	3.3606	0.9951	98.41	LH363936/isotig11988
		Rev: TGGCCCTTGCTGTCTTCAG	3902 ~ 3884		60
	elongation of very long chain fatty acids protein 5 (elovl5)	Fwd: GCGTAAACAAAGAAGGGATTGAAC	322 ~ 345	92	68	31.1	23.4 - 27.1	3.4045	0.9991	96.67	LH135505/comp159484_c0_seq1
		Rev: AATCTGCTGTGCTATCAATCTGATG	413 ~ 389		70
	elongation of very long chain fatty acids protein 6 (elovl6)	Fwd: CAAAGAAGAAGCGGCAGAAAAG	184 ~ 205	80	64	-	29.7 - 37.4	3.4793	0.9992	93.83	LH006781/comp8984_c0_seq1
		Rev: CCCATCCCACGTACAAAATATTG	263 ~ 241		66
	fatty acid synthase (fas)	Fwd: CCTCCACGCCAGAACAAGAT	1734 ~ 1753	78	62	39.5	21.9 - 30.8	3.3016	0.9817	100.86	LH228595/comp186885_c0_seq1
		Rev: GATATTTTTATGAGTGGACATTGTATCGA	1811 ~ 1783		76
	6-phosphofructo-2-kinase 2 (fbp2)	Fwd: TGCCATACCTGAAATGTCCTC	1319 ~ 1339	123	62	-	22.5 - 28.4	3.4737	0.9948	94.03	D25222/-
		Rev: TCAATGGCTTCTCCCTATGTG	1441 ~ 1421		62
	glycerol kinase (gk)	Fwd: AACGCTTTGAGCCACAGATTAAT	1531 ~ 1553	66	64	38	23.1 - 28.3	3.6851	0.9976	86.79	LH193866/comp179785_c0_seq2
		Rev: CTGCTTTTTTCCATCGAGCAT	1596 ~ 1576		60
	glucose-6-phosphatase (g6pc2)	Fwd: CTGCTCCAGTCATTGAACAGTTTC	404 ~ 427	74	70	35.9	19.0 - 24.2	3.1954	0.9948	105.57	LH203031/comp181795_c0_seq1
		Rev: CCCCATAGCGTGACCTGAAG	477 ~ 458		64
	glycogen phosphorylase, liver (pygl)	Fwd: CTCGAGTGCTCTATCCCAATGAT	896 ~ 918	73	68	-	24.8 - 28.6	3.1093	0.9945	109.71	LH181312/comp176668_c0_seq1
		Rev: ACCACAAAGTACTCCTGCTTCAGA	968 ~ 945		70
	hexokinase (hk)	Fwd: GAAACACGGCAGGCAACAG	270 ~ 288	79	60	32.5	24.8 - 28.9	3.3419	0.9909	99.17	LH207843/comp182785_c2_seq1
		Rev: GTGATGTTTCTTTCCACCAATCTG	348 ~ 325		68
	3-hydroxy-3-methylglutaryl-CoA reductase (hmgcr)	Fwd: TGCATCCTCAAAAACCCAGAT	208 ~ 228	83	60	36.5	25.2 - 29.3	3.0429	0.991	113.12	LH363056/isotig11167
		Rev: GGGATGTGTTTAGCATTCACCAA	290 ~ 268		66
	cholest-5-ene-3beta, 7alpha-dil 3-beta-dehydrogenase (hsd3b7)	Fwd: GTTCTCACCATGATAGATTGTGTCTTC	1027 ~ 1053	77	76	34.2	23.4 - 26.7	3.8634	0.9863	81.48	LH132221/comp157648_c0_seq2
		Rev: TAGCTGCAGTTGGACCAAACA	1103 ~ 1083		62
	17beta-estradiol 17-dehydrogenase (hsd17b12)	Fwd: GAAGCACGGACGCAGTGA	866 ~ 883	73	58	-	25.2 - 27.9	3.5213	0.9961	92.3	LH124555/comp152939_c0_seq1
		Rev: GTGGGCTTACAGACCAGAACCA	938 ~ 917		68
	iodothyronine deiodinase type III (dio3)	Fwd: ATCAATGCTTGGGTCAGAAC	1236 ~ 1255	88	58	36.4	24.1 - 30.4	3.3707	0.9973	98	L41731
		Rev: TGGATAGCACCTTTCCCAGTT	1323 ~ 1303		62
	lecithin-cholesterol acyltransferase (lcat)	Fwd: GCTGTAGGGTGACCTGTTCCAT	115 ~ 136	81	68	35.6	23.8 - 29.5	3.3228	0.9887	99.96	LH171224/comp173984_c1_seq4
		Rev: AGATACGAAGGGCCTTCTGGAT	195 ~ 174		66
	lactate dehydrogenase B (ldh)	Fwd: GGCAAGGCGTGGACTGTAA	283 ~ 301	76	60	38.8	23.7 - 26.1	3.4642	0.9673	94.47	LH246609/comp190335_c0_seq1
		Rev: ACCCTCTGGAGCATCCAGAA	358 ~ 339		62
	low-density lipoprotein receptor 1 (ldlr1)	Fwd: GAAGGCTACCAACTAGATCCAGTAACTG	131 ~ 158	77	82	36.2	25.0 - 29.6	3.2645	0.998	102.45	LH243159/comp189489_c0_seq7
		Rev: CGGTTGGTGAAGAACAGGTATG	207 ~ 186		66
	lysophosphatidic acid acyltransferase alpha (lpaata)	Fwd: TGGTACCCTCCGGGAATACC	2398 ~ 2417	56	64	-	26.9 - 30.4	3.5808	0.9997	90.22	LH157698/comp169729_c0_seq3
		Rev: GGCGGAGACCATGCTCAA	2453 ~ 2436		58
	malate dehydrogenase (mdh)	Fwd: CTGTTGTCCATCTCCAAGGAA	685 ~ 705	82	62	33.6	21.3 - 26.3	3.4913	0.9996	93.39	BT081553/-
		Rev: GAGATGAATTCCCCTTTGAGC	766 ~ 746		62
	nuclear factor I/C isoform X1 (nfic)	Fwd: AGCGGGCCAGGTTGTTG	234 ~ 250	64	56	34.9	27.6 - 32.6	3.4592	0.9944	94.57	LH060072/comp87416_c0_seq1
		Rev: AGGATCCCCTGAAAGACTTGGT	297 ~ 276		66
	phosphoenolpyruvate carboxykinase 1 (pck1)	Fwd: AGAACTCACAGGTTTCTCATCTACGA	382 ~ 407	89	74	36.3	19.9 - 29.8	3.8667	0.9979	81.39	LH356292/isotig04421
		Rev: CTAAAGCTTGTAATAGGAAAACTTGAGTGT	470 ~ 441		80
	phosphate cytidylyltransferase 1 (pcyt1)	Fwd: TCTCGCACAATCCTAGTAATGATGTC	1307 ~ 1332	89	74	37.5	27.1 - 30.2	3.1908	0.9955	105.78	LH364639/isotig12691
		Rev: CAGCACATAAAAGACGCAGGAA	1395 ~ 1374		64
	phosphate cytidylyltransferase 2 (pcyt2)	Fwd: CTAGTAGGCCGTATGCTGCTCAT	83 ~ 105	81	70	37.2	26.3 - 28.8	3.2087	0.9985	104.95	LH112044/comp144020_c0_seq1
		Rev: GTTGTCTTGGTGCCGTTTATAGTCT	163 ~ 139		72
	phosphatidylethanolamine N-methyltransferase (pemt)	Fwd: CCGATATACGGTGACCCAAAA	734 ~ 754	82	62	-	26.6 - 29.2	3.2475	0.9976	103.2	LH373164/isotig21216
		Rev: ACCCGCTCTTCTGGAATGTG	815 ~ 796		62
	phosphoglycerate kinase (pgk)	Fwd: GCTCTTCTAAAAAGTGATGTAGTGTTTCTG	342 ~ 371	79	82	-	23.8 - 27.0	3.5722	0.9822	90.52	LH056666/comp81875_c0_seq1
		Rev: TGGCTGGAGCAGCACATG	420 ~ 403		58
	phospholipase D1, phosphatidylcholine-specific (pld)	Fwd: GGATGGCAAGGATTATCAAGCT	388 ~ 409	88	64	36.9	26.0 - 29.8	3.0941	0.9966	110.47	LH093154/comp127730_c0_seq2
		Rev: GGGATCATTGAGACAACCAAGAA	475 ~ 453		66
	phosphatidylserine decarboxylase 1 (psd1)	Fwd: GCTCATTGCCTTCCTGAGTCA	1111 ~ 1131	81	64	37.2	28.3 - 32.7	3.2886	0.9981	101.41	LH366886/isotig14938
		Rev: GACCACAGACCTGGACCGATA	1191 ~ 1171		66
	peroxisome proliferator-activated receptor alpha (ppara)	Fwd: CCCGACATTCGATGTTTAGAGATT	2635 ~ 2658	81	68	37.8	21.7 - 26.5	3.4894	0.9983	93.46	LH193621/comp179718_c1_seq2
		Rev: CCAGCCCATCTTCTATCACCTT	2715 ~ 2694		66
	peroxisome proliferator-activated receptor gamma (pparg)	Fwd: TCTTCTATGGGCTTCACATTTAACAA	676 ~ 701	83	70	34.1	16.4 - 29.6	3.7657	0.9991	84.31	LH233166/comp187762_c0_seq3
		Rev: GACAGCGATCTAGCCATCTTCA	758 ~ 737		66
	peroxisome proliferator-activated receptor gamma, coactivator 1 alpha (pgc1a)	Fwd: GGTTGACAAATGTTTCTGGGTTTA	797 ~ 820	67	66	-	26.3 - 33.3	3.8265	0.9995	82.53	LH133346/comp158333_c0_seq2
		Rev: GAACAAGCTCTGCACCTGTTAAGA	863 ~ 840		70
	methylsterol monooxygenase (sc4mol)	Fwd: GTCCGCATAAGGCAGTGTGA	100 ~ 119	78	62	35.5	24.0 - 27.9	3.5149	0.9961	92.53	LH202812/comp181747_c1_seq1
		Rev: GCGGAAATGCTGCGAATC	177 ~ 160		56
	stearoyl-CoA desaturase (delta-9-desaturase)	Fwd: GCCGCCGAGCTTTGATAA	271 ~ 288	58	56	36.3	22.2 - 28.8	3.277	0.9985	101.08	LH357921/isotig06041
		Rev: TTGGGCCTTGCCAGTGA	328 ~ 312		54
	sterol O-acyltransferase 1 (soat1)	Fwd: GAATTCAACCTCATTTGCCAACTAC	810 ~ 834	94	70	33.8	22.4 - 29.3	3.6952	0.9983	86.48	LH101878/comp135558_c0_seq1
		Rev: AAACCAGAGAAAGTCCCGATAGG	903 ~ 881		68
	sterol regulatory element binding transcription factor 1 (srebp1)	Fwd: CCACCGCCTGCACCAA	450 ~ 465	77	54	36.2	22.6 - 27.1	3.1066	0.9932	109.84	LH362962/isotig11073
		Rev: CACTCAGCGCCATGTTGATG	526 ~ 507		62
	sterol regulatory element binding transcription factor 2 (srebp2)	Fwd: CCCCACTAAGCTTGACCATCA	2237 ~ 2257	81	64	34.7	23.8 - 29.8	3.8047	0.9996	83.16	LH146410/comp164996_c0_seq2
		Rev: AAGCAGCACGGACTTTGGAA	2317 ~ 2298		60
	matrix metallopeptidase 11 (mmp11) or stromelysin-3 (st3)	Fwd: ACCCTGTTCCTCTGAATAGGTATGTT	43 ~ 68	85	74	36.5*	32.9 - 37.0	3.2723	0.987	102.11	LH322267/comp271194_c0_seq1
		Rev: GGATTGTCTGTAACCAGCATTCAA	127 ~ 104		68
	thyroid hormone induced bZip protein (thibz)	Fwd: ASCTCCRCAGAAYCAGCA	-	-	55	-	30.9 - 39.5	3.9111	0.9865	80.17	Hammond SA, et al. 2015 (31)
		Rev: TCACGTACCAGGCCAAAA	-		53
	thyroid hormone receptor, beta (thrb)	Fwd: AAGTCACTGGAAACAGAAACGAAAA	444 ~ 468	75	68	-	29.6 - 39.2	3.5191	0.9939	92.38	L27344
		Rev: CCCTCCGGTGCATTAACTATAGG	518 ~ 496		70
	*Dissociation analyses showed different peaks between the results from non-template control and target samples, suggesting that the product amplified from non-template control was different from that from target samples.
